# Supplementary material for: Sweet and sticky: increased cell adhesion through click-mediated functionalization of regenerative liver progenitor cells
Source: Commun Biol. 2025 Jul 10;8:1023. doi: 10.1038/s42003-025-08408-x (PMC12246442; doi:10.1038/s42003-025-08408-x)
Supplement: Supplementary file 4 — Supplementary Data 1 [file 42003_2025_8408_MOESM4_ESM.xlsx]

## Sheet: Fig. 2d
		HK	GOI 2^-(∆∆Ct)
	Sample	GAPDH	Itga1	Itga2	Itga3	Itga5	Itga6	Itga7	Itga9	Itgav	Itgb1	Itgb3	Itgb4	Itgb5	Itgb6	Itgb8
	Ctrl 1	-	1.07212	1.19786	1.16834	1.34022	1.0486	1.09617	1.14271	0.967588	1.08709	1.12542	1.3181	1.14271	0.933334	0.900292
	Ctrl 2	-	0.894397	1.22178	1.57242	1.30223	1.08447	0.889451	0.785121	1.23199	1.34629	1.23884	0.627196	1.07997	1.23884	0.874777
	Ctrl 3	-	1.12726	0.587568	0.557416	0.826351	0.824063	0.989538	0.969173	0.792689	0.878325	0.808224	0.871049	0.843714	1.12726	1.22334
	Ctrl 4	-	0.88443	1.08886	1.03299	0.661962	1.13353	0.955826	0.849579	1.31478	1.1833	0.743714	1.03585	0.949224	1.08886	0.78503
	Ctrl 5	-	1.04601	1.06799	0.945337	1.04746	0.941414	1.0844	1.35369	0.804911	0.657426	1.19325	1.34062	1.01178	0.704612	1.32216
	AVG		1.00484	1.03281	1.0553	1.03565	1.00641	1.00308	1.02006	1.02239	1.03049	1.02189	1.03856	1.00548	1.01858	1.02112
	Alg8 1	-	1.73487	1.24386	1.12415	3.57224	2.39966	1.87492	2.49118	2.32435	1.16057	6.21101	2.87354	3.3562	0.96248	0.872259
	Alg8 2	-	1.23208	1.6599	1.25275	3.81874	2.61914	0.74903	1.94949	2.06064	1.04326	5.58321	3.45598	5.4759	1.03605	2.60105
	Alg8 3	-	2.18158	1.9936	1.24779	4.46102	1.20863	1.11525	1.10755	2.49212	0.515975	3.39962	3.51463	1.78679	0.879877	2.0468
	Alg8 4	-	1.24849	1.07937	0.837517	5.94711	1.45215	0.41529	1.89499	2.97356	1.06451	4.65955	3.75338	3.12139	2.99009	0.668125
	Alg8 5	-	2.58661	1.02176	0.815108	2.62636	3.9974	0.689232	0.412671	3.27856	0.901914	7.67977	3.47994	4.54116	0.707628	0.965309
	AVG		1.79673	1.3997	1.05546	4.08509	2.3354	0.968745	1.57118	2.62585	0.937245	5.50663	3.41549	3.65629	1.31523	1.43071
	HA8 1	-	2.60016	1.42267	0.464129	3.27297	3.17465	0.758173	2.8296	1.68249	1.36471	7.10384	4.18898	2.53256	0.912944	1.95423
	HA8 2	-	2.27612	3.19668	1.32921	7.30343	4.45237	1.45254	2.5466	3.00752	1.9407	6.04849	3.37427	2.17132	0.93082	1.59613
	HA8 3	-	3.84817	4.57627	1.43214	2.25976	2.14678	1.23642	1.16165	3.35467	1.21771	3.51658	3.5855	4.13009	1.8203	2.33298
	HA8 4	-	2.99771	2.97701	1.05545	5.60169	2.38149	0.983408	0.750468	1.70039	1.35084	4.48113	3.63476	1.64246	1.23444	1.86848
	HA8 5	-	2.34944	3.0787	1.49104	1.95114	2.51458	1.22631	0.652622	2.77853	1.05872	1.56084	2.25062	-	1.56084	1.51605
	AVG		2.81432	3.05026	1.1544	4.0778	2.93397	1.13137	1.58819	2.50472	1.38654	4.54217	3.40682	2.61911	1.29187	1.85357

## Sheet: Fig. 3a
	OD (544 nm, normalised to uncoated mean values)
			Uncoated			HA4			HA8			Alg4			Alg8
	Collagen I		104.49	81.09	114.42	117.93	115.43	117.65	104.85	120.66	116.49	36.5	48.51	37.99	40.96	36.19	36.85
	Collagen II		103.7	87.09	109.21	135.69	145.06	148.25	122.2	138.12	141.68	46.13	57.72	61.16	60.94	49.2	42.86
	Collagen IV		80.5	104.62	114.88	128.26	116.54	103.2	125.25	110.14	121.61	22.43	33.61	39.97	32.65	-3.64	12.99
	Fibronectin		83.07	116.54	100.39	92.9	97.76	94.34	70.98	67.81	56.21	52.9	56.38	43.72	19.58	44.36	41.06
	Laminin		99.17	85.44	115.39	173.78	172.2	167.03	152.02	139.57	149.41	70.48	68.66	73.85	50.22	47.75	67.04
	Tenascin		111.4	86.37	102.23	147.18	162.95	139.87	122.54	144.33	135.13	47.74	54.75	50.51	9.29	26.6	39.12
	Vitronectin		70.34	81.4	139.26	179.81	182.29	183.89	187.18	196.88	191.95	49.81	49.45	59.74	31.77	35.48	43.75

## Sheet: Fig. 3d + Supp. Fig. 21b
		Mean Circularity on COL-I (per image field)
		Uncoated	0.512	0.45	0.547	0.478	0.487	0.591	0.578	0.531	0.561	0.506	0.593	0.601	0.529	0.52	0.539	0.535	0.527	0.513	0.533	0.516	0.515	0.526	0.525	0.514	0.519	0.54	0.518	0.523	0.53	0.534	0.532	0.538	0.522	0.524	0.531	0.544
		HA4	0.474	0.502	0.548	0.554	0.5	0.475	0.559	0.432	0.461	0.555	0.56	0.481	0.479	0.473	0.461	0.465	0.468	0.474	0.485	0.46	0.477	0.463	0.458	0.475	0.482	0.488	0.486	0.495	0.476	0.494	0.483	0.484	0.459	0.469	0.487	0.478
		Alg4	0.716	0.612	0.626	0.696	0.614	0.735	0.633	0.663	0.75	0.753	0.764	0.704	0.707	0.634	0.711	0.66	0.731	0.798	0.803	0.662	0.729	0.781	0.726	0.749	0.662	0.634	0.628	0.672	0.63	0.649	0.606	0.624	0.601	0.625	0.621	0.639
		HA8	0.409	0.425	0.431	0.433	0.439	0.447	0.449	0.455	0.469	0.478	0.504	0.509	0.566	0.538	0.449	0.559	0.447	0.545	0.536	0.587	0.415	0.595	0.414	0.464	0.442	0.432	0.462	0.495	0.409	0.441	0.475	0.435	0.385	0.49	0.401	0.438
		Alg8	0.57	0.542	0.59	0.587	0.547	0.577	0.531	0.586	0.69	0.739	0.664	0.767	0.777	0.62	0.654	0.524	0.653	0.751	0.779	0.581	0.524	0.538	0.546	0.567	0.647	0.609	0.601	0.614	0.604	0.596	0.638	0.631	0.598	0.607	0.605	0.594
		Mean Area on COL-I (per image field)
		Uncoated	250.56	246.779	185.32	185.32	183.429	230.704	138.99	197.612	291.217	156.955	306.346	208.958	319.583	186.266	314.855	155.064	152.227	152.227	221.25	135.208	282.708	166.41	252.451	283.653	141.827	164.519	173.974	156.955	136.153	184.375	189.102	230.704	209.903	242.996	271.361	165.465	139.936	184.375	253.397	169.246	198.557	133.317
		HA4	292.788	442.361	319.74	402.43	404.979	347.812	493.627	274.514	186.488	346.308	403.682	191.475	215.556	231.161	259.621	497.855	392.85	231.031	317.26	397.739	290.599	300.433	307.544	357.664	337.514	492.792	196.386	296.8	308.786	295.319	221.311	335.569	224.433	494.731	215.542	229.764
		Alg4	122.388	139.751	179.334	158.415	191.456	121.673	173.847	205.034	117.44	205.803	133.702	128.743	166.407	177.129	192.754	188.656	195.654	136.171	170.36	126.66	197.097	107.892	134.379	160.637	117.303	191.609	145.755	142.42	175.945	131.685	207.098	139.936	160.903	141.255	128.222	188.619
		Alg8	91.7143	94.5509	97.3876	103.061	104.006	107.788	108.734	108.734	110.625	110.625	115.352	116.298	117.243	121.971	122.917	122.917	128.59	129.535	132.371	132.371	137.099	138.045	145.609	145.609	148.445	152.227	163.574	165.465	168.301	172.083	172.083	173.974	177.756	178.702	179.647	184.375	194.775	194.775	200.448	201.394	208.013	208.958	208.958
		HA8	177.756	182.484	184.375	186.266	191.939	201.394	211.794	217.467	221.25	228.813	230.704	239.214	245.833	248.669	253.397	255.288	259.07	266.634	277.98	291.217	296.89	313.909	322.419	336.602	347.948	351.73	359.294	385.769	412.243	426.426	446.281	466.137	474.646	479.374	482.211	487.883	493.557	515.303	558.797	564.47	641.057	654.293	0*

## Sheet: Fig. 3f + Supp. Fig. 22b
		Mean Circularity on HUVECs (per image field)
		Uncoated	0.932125	0.925008	0.906829	0.949235	0.939247	0.906322	0.98172	0.953176	0.945207	0.947959	0.889724	0.88953	0.881075	0.914399	0.897321	0.837056	0.84328	0.858402	0.878864	0.864156	0.876547	0.858146	0.855998	0.883078	0.913139	0.876527	0.897654	0.846175	0.900048	0.899195	0.860487	0.870999	0.858462	0.833963	0.883424	0.902345	0.882755	0.933695
		HA4	0.803249	0.789488	0.832757	0.845452	0.821999	0.833555	0.818831	0.826691	0.868102	0.849366	0.80374	0.886141	0.821356	0.81662	0.843669	0.792993	0.825176	0.847035	0.854697	0.90201	0.863502	0.790821	0.826988	0.801782	0.836027	0.842243	0.805125	0.871558	0.809542	0.765864	0.786449	0.843252	0.856165	0.822104	0.8134	0.840089	0.826281	0.828196	0.836551	0.831269	0.819099	0.810594
		Alg4	0.876046	0.886052	0.891738	0.881958	0.852251	0.864052	0.87525	0.885499	0.884784	0.885432	0.842606	0.776845	0.741021	0.842176	0.80535	0.8395	0.847287	0.876048	0.836591	0.847433	0.858569	0.847157	0.835966	0.854222	0.870974	0.822505	0.824958	0.792111	0.828709	0.843292	0.892756	0.865066	0.889306	0.816916	0.86744	0.850446	0.853375	0.857124
		HA8	0.874137	0.853343	0.877529	0.847343	0.899771	0.9261	0.873421	0.875229	0.85803	0.846703	0.886917	0.84655	0.862565	0.859995	0.858731	0.863779	0.861288	0.890107	0.822548	0.860296	0.862635	0.904748	0.790816	0.826295	0.801068	0.867488	0.862033	0.831303	0.868718	0.836917	0.80626	0.817224	0.870115	0.855846	0.875435	0.79933	0.889232	0.879069	0.871294	0.818556	0.867966	0.840737
		Alg8	0.842581	0.851852	0.858613	0.845225	0.884411	0.85762	0.852671	0.856486	0.918771	0.872663	0.831045	0.883468	0.861646	0.873881	0.840387	0.829279	0.823346	0.842337	0.851668	0.863175	0.789194	0.859278	0.85815	0.82877	0.834467	0.847414	0.856848	0.867935	0.832782	0.835937	0.852933	0.817607	0.862478	0.850278	0.852729	0.815108	0.847153	0.799204	0.817742	0.864772	0.835221	0.816091	0.870564
		Mean Area on HUVECs (per image field)
		Uncoated	67.6181	80.5115	61.3987	65.5327	69.9989	48.4688	54.9362	52.8194	62.1215	73.3676	85.1903	77.8258	77.3246	88.453	95.8462	88.9191	93.0404	81.9655	74.579	83.9593	98.631	89.7712	81.4541	66.961	68.5279	72.8439	94.3435	63.6604	70.8377	83.3519	83.2164	77.9751	73.015	70.445	70.7713	76.4486
		HA4	167.849	182.06	166.805	195.424	155.781	171.338	174.995	153.595	157.403	155.06	143.311	130.703	146.518	159.866	151.073	168.891	162.325	154.38	143.034	110.88	147.525	181.986	165.894	165.021	147.708	155.62	187.842	170.566	170.721	239.835	206.247	157.573	139.745	165.741	161.11	128.547	157.834	179.221	164.82	146.138	171.678	171.064	88.9496
		Alg4	151.754	125.125	121.127	134.288	161.348	182.382	146.986	125.924	128.261	155.15	162.384	149.668	154.804	145.774	148.442	161.595	165.015	156.343	138.863	131.619	127.578	144.761	159.12	164.465	146.729	163.591	174.738	183.943	154.551	172.13	121.456	152.475	125.661	156.612	109.843	139.761	134.936	141.09
		HA8	136.868	150.802	140.62	135.653	138.143	109.058	137.347	125.717	155.459	126.425	115.74	148.4	140.39	148.96	138.277	134.411	132.733	111.665	122.984	121.856	131.886	122.818	171.37	164.287	152.56	128.867	133.946	147.989	130.983	135.414	198.706	207.913	135.731	126.219	129.381	149.809	126.233	135.7	138.253	154.213	135.286	141.57
		Alg8	143.529	160.43	145.702	134.759	158.611	147.591	156.794	135.356	115.108	127.179	126.463	112.169	130.114	111.618	156.859	148.415	167.48	148.038	162.421	129.371	159.409	128.907	130.039	139.935	122.712	137.936	145.276	119.57	154.985	168.406	141.834	140.337	125.783	151.89	150.08	149.246	132.749	143.31	154.073	130.726	160.153	150.599	145.343

## Sheet: Fig. 4c
	Spheroid flow adhesion
	# of HPC / hLMTs
	Coating	n1	n2	n3	n4	Mean	SD
	Uncoated	97.4444	145.222	150.556	-	131.074	29.2459
	HA4	336.571	345.286	488.429	466.286	409.143	79.3639
	HA8	395.857	411.429	541.714	539.429	472.107	79.3164
	Normalised values of replicates
	Coating	n1	n2	n3	n4	Mean (Relative adhesion)	Rel. SD
	Uncoated	0.74343	1.10794	1.14863	-	1	0.223125
	HA4	2.5678	2.63428	3.72636	3.55742	3.12146	0.193976
	HA8	3.0201	3.1389	4.13289	4.11545	3.60183	0.168005

## Sheet: Fig. 4e
	Abs 485 nm
		Standards
		Mouse Albumin (ng/ml)	n1	n2	n3	Mean
		200	0.637	0.63	0.644	0.637
		50	0.414	0.428	0.4	0.414
		12.5	0.124	0.337	0.356	0.3465
		3.125		0.298	0.302	0.3
		0.178		0.301	0.295	0.298
		0	0.281	0.281	0.29	0.284
		Group	Coating	OD	Albumin (ng/ml)
		Control	Uncoated	0.317	7.2603
			Uncoated	0.3088	2.3917
			Uncoated	0.3082	2.045
			Alg4	0.3084	2.1903
			Alg4	0.3067	1.1805
			Alg4	0.3073	1.5523
			Alg8	0.3262	12.6202
			Alg8	0.3306	15.2309
			Alg8	0.3093	2.6979
			HA4	0.315	6.0485
			HA4	0.3037	-0.5943
			HA4	0.3163	6.8338
			HA8	0.3291	14.3596
			HA8	0.3072	1.4641
			HA8	0.3327	16.4922
		Differentiated	Uncoated	0.5513	145.033
			Uncoated	0.5533	146.218
			Uncoated	0.5224	128.065
			Alg4	0.5345	135.161
			Alg4	0.5543	146.824
			Alg4	0.585	164.874
			Alg8	0.493	110.736
			Alg8	0.5617	151.193
			Alg8	0.5499	144.238
			HA4	0.5955	171.043
			HA4	0.603	175.452
			HA4	0.5481	143.173
			HA8	0.5733	157.98
			HA8	0.5796	161.682
			HA8	0.5476	142.911

## Sheet: Supplementary Fig. 14
	PrestoBlue viability values - HA/Alg
	HA4
		24h			48hr			72hr
	0	102.684	100.264	97.0517	104.304	99.8521	95.8443	97.5498	100.358	102.093
	0.1	99.1435	101.454	104.402	105.428	95.7988	101.774	97.8435	101.971	98.1855
	0.5	92.985	91.8436	104.171	101.864	105.023	112.113	111.976	102.303	116.721
	0.75	97.1292	98.2087	97.6621	111.323	109.883	117.793	118.034	108.086	121.88
	1	98.9405	104.742	97.3179	111.083	113.768	120.149	120.638	107.502	117.86
	2	98.1645	85.8135	93.022	91.9829	109.609	88.4083	109.868	89.1089	100.024
	3	75.0647	82.3855	87.5498	80.9948	81.8472	90.158	81.8922	89.7751	92.3327
	HA8
		24h			48hr			72hr
	0	101.686	100.264	98.0499	104.304	95.8443	99.8521	96.5499	100.358	103.092
	0.1	98.1432	97.656	104.401	92.4175	101.806	102.776	90.831	101.97	107.199
	0.5	91.9848	96.8469	98.1683	104.885	104.035	91.0795	81.9726	105.306	106.721
	0.75	106.139	95.204	94.6574	110.344	96.8785	98.7771	120.02	110.072	111.908
	1	109.952	101.734	96.3135	115.105	98.7635	95.1315	124.649	97.4988	101.852
	2	76.1643	88.8137	83.022	89.9794	97.6119	81.4087	94.8852	88.0776	87.0372
	3	75.0637	80.3853	82.5509	78.991	84.8621	86.147	67.892	80.7752	85.3328
	Alg4
		24h			48hr			72hr
	0	98.6912	100.264	101.044	98.2918	101.856	99.8521	101.549	98.3579	100.093
	0.1	101.139	95.455	92.4064	96.424	92.8004	98.7756	98.8419	101.968	103.19
	0.5	89.9851	91.8455	97.1694	89.864	92.022	99.114	98.9767	92.3044	92.719
	0.75	92.1279	90.2038	98.6683	92.3233	93.89	94.7867	95.0338	94.0548	90.9113
	1	81.9324	91.7409	91.3267	92.0879	88.7643	95.1478	93.6353	91.5079	90.8567
	2	80.1645	77.8136	75.0219	89.9776	84.6199	87.4025	88.8899	85.0708	82.0393
	3	60.0638	65.3848	65.5513	67.9845	72.8543	79.1612	68.8923	71.775	78.3327
	Alg8
		24h			48hr			72hr
	0	98.6912	100.264	101.044	98.2918	101.856	99.8521	101.549	98.3579	100.093
	0.1	101.139	95.455	92.4064	96.424	92.8004	98.7756	98.8419	101.968	103.19
	0.5	89.9851	91.8455	97.1694	89.864	92.022	99.114	98.9767	92.3044	92.719
	0.75	92.1279	90.2038	98.6683	92.3233	93.89	94.7867	95.0338	94.0548	90.9113
	1	81.9324	91.7409	91.3267	92.0879	88.7643	95.1478	93.6353	91.5079	90.8567
	2	80.1645	77.8136	75.0219	89.9776	84.6199	87.4025	88.8899	85.0708	82.0393
	3	60.0638	65.3848	65.5513	67.9845	72.8543	79.1612	68.8923	71.775	78.3327

## Sheet: Supplementary Fig. 18
			Time after coating
		Coating	0 h							6 h							24 h							48 h							72 h							96 h
		HA4	99.6229	89.3459	102.066	116.234	87.7939	87.7942	117.143	65.6329	62.3386	65.034	62.3547	62.3485	64.2334	58.4931	36.2825	51.4955	45.6001	62.9649	46.9715			32.8138	45.1354	37.8938	39.1495	32.7605			31.2565	33.8207	28.8828	34.8568	31.0364	32.2453	31.0322	30.4538	28.3597	27.1877	29.2981	27.0046	28.6093	26.1754
		HA8	87.6242	106.023	112.558	105.716	102.253	100.016	85.8105	48.9485	49.9858	56.0597	53.2043	44.7738	53.1262	50.2882	19.6232	31.096	34.8294	33.9416	18.1782	22.897	28.5994	30.7881	25.0251	26.1879	22.5405	22.1845	30.1423	32.2963	18.9312	20.5731	19.5932	18.0563	19.5928	21.389	18.9864	22.461	17.7046	21.6167	20.7814	20.3426	20.7868	18.4232
		Alg4	97.3864	102.097	111.252	94.9476	92.5771	95.0824	106.657	60.3793	54.2959	61.6868	58.7377	64.9137	53.075	55.7279	44.771	26.2786	56.6498	56.0446	51.627	47.4898	27.1095	34.8772	35.567	31.4997	37.1726	42.176	55.2932	40.1451	26.1872	25.6283	22.5232	25.709	25.855	29.9008	25.4298	24.5883	22.1809	14.0624	30.6114	27.8128	28.0927	15.9187
		Alg8	108.055	89.4465	102.642	113.281	92.1756	94.9904	99.409	75.4556	68.757	79.1148	71.8809	81.7057			57.4529	76.8976	58.5252	62.1568	71.0988	55.0005	66.4839	48.1449	28.8955	40.7314	41.2283	44.6755	31.3426	30.7911	46.0157	42.2584	41.4819	43.0846	25.9401	41.1773	42.1931	19.3447	24.0247	21.4999	18.4795	21.8313	18.8725	22.0681
